# Supplementary material for: Closely related type II-C Cas9 orthologs recognize diverse PAMs
Source: eLife. 2022 Aug 12;11:e77825. doi: 10.7554/eLife.77825 (PMC9433092; doi:10.7554/eLife.77825)
Supplement: Figure 1—source data 1. [file elife-77825-fig1-data1.zip]

Archive with 35 entries (34 files):
- Figure 1-Sourcce Data 1/The maps of plasmids/
- Figure 1-Sourcce Data 1/The maps of plasmids/AmiCas9_AAV.dna
- Figure 1-Sourcce Data 1/The maps of plasmids/ApsCas9_AAV.dna
- Figure 1-Sourcce Data 1/The maps of plasmids/AseCas9_AAV.dna
- Figure 1-Sourcce Data 1/The maps of plasmids/AsuCas9_AAV.dna
- Figure 1-Sourcce Data 1/The maps of plasmids/BdeCas9_AAV.dna
- Figure 1-Sourcce Data 1/The maps of plasmids/CflCas9_AAV.dna
- Figure 1-Sourcce Data 1/The maps of plasmids/GanCas9_AAV.dna
- Figure 1-Sourcce Data 1/The maps of plasmids/HfeCas9_AAV.dna
- Figure 1-Sourcce Data 1/The maps of plasmids/Hpa1Cas9_AAV.dna
- Figure 1-Sourcce Data 1/The maps of plasmids/Hpa2Cas9_AAV.dna
- Figure 1-Sourcce Data 1/The maps of plasmids/HpiCas9_AAV.dna
- Figure 1-Sourcce Data 1/The maps of plasmids/HspCas9_AAV.dna
- Figure 1-Sourcce Data 1/The maps of plasmids/MgrCas9_AAV.dna
- Figure 1-Sourcce Data 1/The maps of plasmids/MspCas9_AAV.dna
- Figure 1-Sourcce Data 1/The maps of plasmids/Nan1Cas9_AAV.dna
- Figure 1-Sourcce Data 1/The maps of plasmids/Nan2Cas9_AAV.dna
- Figure 1-Sourcce Data 1/The maps of plasmids/NarCas9_AAV.dna
- Figure 1-Sourcce Data 1/The maps of plasmids/NbaCas9_AAV.dna
- Figure 1-Sourcce Data 1/The maps of plasmids/NdeCas9_AAV.dna
- Figure 1-Sourcce Data 1/The maps of plasmids/Nme2-NarCas9_AAV.dna
- Figure 1-Sourcce Data 1/The maps of plasmids/Nme2-SmuCas9_AAV.dna
- Figure 1-Sourcce Data 1/The maps of plasmids/Nsp2Cas9_AAV.dna
- Figure 1-Sourcce Data 1/The maps of plasmids/Nsp2-NarCas9_AAV.dna
- Figure 1-Sourcce Data 1/The maps of plasmids/Nsp2-SmuCas9_AAV.dna
- Figure 1-Sourcce Data 1/The maps of plasmids/OorCas9_AAV.dna
- Figure 1-Sourcce Data 1/The maps of plasmids/PaeCas9_AAV.dna
- Figure 1-Sourcce Data 1/The maps of plasmids/PlaCas9_AAV.dna
- Figure 1-Sourcce Data 1/The maps of plasmids/PmaCas9_AAV.dna
- Figure 1-Sourcce Data 1/The maps of plasmids/PstCas9_AAV.dna
- Figure 1-Sourcce Data 1/The maps of plasmids/PutCas9_AAV.dna
- Figure 1-Sourcce Data 1/The maps of plasmids/RpnCas9_AAV.dna
- Figure 1-Sourcce Data 1/The maps of plasmids/SinCas9_AAV.dna
- Figure 1-Sourcce Data 1/The maps of plasmids/SmuCas9_AAV.dna
- Figure 1-Sourcce Data 1/The maps of plasmids/U6-Nme2_tracr.dna
