# Supplementary material for: Closely related type II-C Cas9 orthologs recognize diverse PAMs
Source: eLife. 2022 Aug 12;11:e77825. doi: 10.7554/eLife.77825 (PMC9433092; doi:10.7554/eLife.77825)
Supplement: Figure 1—figure supplement 5—source data 1. [file elife-77825-fig1-figsupp5-data1.zip]

Archive with 18 entries (16 files):
- Figure 1-figure supplement 5-source data 1/full raw unedited/
- Figure 1-figure supplement 5-source data 1/full raw unedited/Nme1Cas9 orthologs-GAPDH-1.tif
- Figure 1-figure supplement 5-source data 1/full raw unedited/Nme1Cas9 orthologs-GAPDH-2.tif
- Figure 1-figure supplement 5-source data 1/full raw unedited/Nme1Cas9 orthologs-GAPDH-3.tif
- Figure 1-figure supplement 5-source data 1/full raw unedited/Nme1Cas9 orthologs-GAPDH-4.tif
- Figure 1-figure supplement 5-source data 1/full raw unedited/Nme1Cas9 orthologs-HA-1.tif
- Figure 1-figure supplement 5-source data 1/full raw unedited/Nme1Cas9 orthologs-HA-2.tif
- Figure 1-figure supplement 5-source data 1/full raw unedited/Nme1Cas9 orthologs-HA-3.tif
- Figure 1-figure supplement 5-source data 1/full raw unedited/Nme1Cas9 orthologs-HA-4.tif
- Figure 1-figure supplement 5-source data 1/Labelled/
- Figure 1-figure supplement 5-source data 1/Labelled/Nme1Cas9 orthologs -GAPDH-1.jpg
- Figure 1-figure supplement 5-source data 1/Labelled/Nme1Cas9 orthologs -GAPDH-2.jpg
- Figure 1-figure supplement 5-source data 1/Labelled/Nme1Cas9 orthologs -GAPDH-3.jpg
- Figure 1-figure supplement 5-source data 1/Labelled/Nme1Cas9 orthologs -GAPDH-4.jpg
- Figure 1-figure supplement 5-source data 1/Labelled/Nme1Cas9 orthologs -HA-1.jpg
- Figure 1-figure supplement 5-source data 1/Labelled/Nme1Cas9 orthologs -HA-2.jpg
- Figure 1-figure supplement 5-source data 1/Labelled/Nme1Cas9 orthologs -HA-3.jpg
- Figure 1-figure supplement 5-source data 1/Labelled/Nme1Cas9 orthologs -HA-4.jpg
