# Supplementary material for: Closely related type II-C Cas9 orthologs recognize diverse PAMs
Source: eLife. 2022 Aug 12;11:e77825. doi: 10.7554/eLife.77825 (PMC9433092; doi:10.7554/eLife.77825)
Supplement: Figure 3—source data 2. [file elife-77825-fig3-data2.zip]

Archive with 7 entries (4 files):
- figure 3-source data 2/figure 3-source data 2/
- figure 3-source data 2/figure 3-source data 2/full raw unedited/
- figure 3-source data 2/figure 3-source data 2/full raw unedited/Nsp2Cas9-gapdh-20S-M.jpg
- figure 3-source data 2/figure 3-source data 2/full raw unedited/Nsp2Cas9-HA-20S-M.jpg
- figure 3-source data 2/figure 3-source data 2/labelled/
- figure 3-source data 2/figure 3-source data 2/labelled/Nsp2Cas9-gapdh-20S-M.jpg
- figure 3-source data 2/figure 3-source data 2/labelled/Nsp2Cas9-HA-20S-M.jpg
