# Supplementary material for: Closely related type II-C Cas9 orthologs recognize diverse PAMs
Source: eLife. 2022 Aug 12;11:e77825. doi: 10.7554/eLife.77825 (PMC9433092; doi:10.7554/eLife.77825)
Supplement: Figure 5—source data 1. [file elife-77825-fig5-data1.zip]

Archive with 6 entries (4 files):
- Figure 5-Source Data 1/full raw unedited-Nsp2-SpCas9-WB/
- Figure 5-Source Data 1/full raw unedited-Nsp2-SpCas9-WB/Nsp2Cas9-SpCas9 variants-GAPDH.tif
- Figure 5-Source Data 1/full raw unedited-Nsp2-SpCas9-WB/Nsp2Cas9-SpCas9 variants-HA.tif
- Figure 5-Source Data 1/labelled -Nsp2-SpCas9-WB/
- Figure 5-Source Data 1/labelled -Nsp2-SpCas9-WB/Nsp2-SpCas9 variants-GAPDH.jpg
- Figure 5-Source Data 1/labelled -Nsp2-SpCas9-WB/Nsp2-SpCas9 variants-HA.jpg
